# Supplementary material for: Long Bone Defect Filling with Bioactive Degradable 3D-Implant: Experimental Study
Source: Biomimetics (Basel). 2023 Mar 28;8(2):138. doi: 10.3390/biomimetics8020138 (PMC10123725; doi:10.3390/biomimetics8020138)
Supplement: Supplementary file 1 [file biomimetics-08-00138-s001.zip]

Archive with 1 entries (1 files):
- biomimetics-2278828-supplementary.pdf
